# Supplementary material for: Prevalence and factors associated with probable anxiety disorders among elderly persons living with HIV at Mulago ISS clinic: A cross-sectional study
Source: PLoS One. 2025 Aug 1;20(8):e0329111. doi: 10.1371/journal.pone.0329111 (PMC12316274; doi:10.1371/journal.pone.0329111)
Supplement: S3 File — (XLS) [file pone.0329111.s003.xls]

## Sheet: Anxiety_data
Participant ID	Studystaffinitial	N1Fealingnervousanxiousoronedge	N2Notbeingabletostoporcontrolworrying	N3Worryingtoomuchaboutdifferentthings	N4Troublerelaxing	N5Beingsorestlessthatitishardtositstill	N6Becomingeasilyannoyedorirritable	N7Feelingafraidasifsomethingawfulmighthappen	Total	N7aIfyoucheckedoffanyproblemshowdifficulthavethese	N4Ageincompletedyears	N2Sex	N3Employmentstatus	N4Whatisyoursourceofincome	N8Whatisyourmonthlyincome	N6WhatisyourMaritalstatus	N7WhatisthehighestLevelofeducation	N8Whatisyourreligion	N9Doyouliveinyourownhouse	N10Isthereanyunderlyingopportunisticinfection	N11WhatisthecurrentViralload	N12WhatisthecurrentWHOstaging	N13CurrentARTRegimen	N14DurationoncurrentARTregimen	Hypertension	Tuberculosis	N15None	DiabetesMellitus	Cardiovasculardiseases	Other	Q15Otherspecify	N16Doyoudrinkalcohol	N17Doyousmoke	N18HaveyoudisclosedyourHIVstatustoanyone	N19WhoisyourtreatmentSupporter	N20Anyprevioushistoryofmentalhealthproblem	N21Whatisthenumberofmisseddosespermonth	N22Familyhistoryofmentalhealthdisorder	N1Ifeltblamedbyothersformyillness	N2Ifeltashamedofmyillness	N3IthoughtmyillnesswasapunishmentforthingsIvedoneinthepast	N4IfearedthatImightlosemyjobifsomeonefoundoutaboutmyillness	N5Ifeltcompelledtochangemyresidencebecauseofmyillness	N6Iavoidedgettingtreatmentbecausesomeonemightfindout	N7Ifearedthatpeoplewouldhurtmyfamilyiftheylearn	N8Ithoughtotherpeoplewereuncomfortablebeingwithme	N9Ifeltpeopleavoidmebecauseofmyillness	N10IfearedIwouldlosemyfriendsiftheylearnedaboutmyillness	N11Ifearedmyfamilywouldrejectmeiftheylearnedabout
1	NE	0	3	3	0	2	3	3	14	4	58	0	1	1	800000	1	1	3	0	0	0	1	1	12	FALSE	FALSE	TRUE	FALSE	FALSE	FALSE		0	0	1	1	0	1	1	5	5	5	5	5	5	1	5	5	5	5
2	NE	0	0	0	0	0	0	0	0		72	0	0			1	3	3	0	0	131	1	1	24	FALSE	FALSE	TRUE	FALSE	FALSE	FALSE		0	0	1	1	0	1	0	5	1	5	5	5	5	5	5	5	5	5
3	NE	0	0	2	0	0	1	3	5	2	53	0	1	0	1500000	1	2	1	0	0	0	1	1	24	FALSE	FALSE	TRUE	FALSE	FALSE	FALSE		0	0	1	1	0	1	0	5	2	1	5	5	5	5	5	5	5	5
4	NE	0	0	0	0	0	0	0	0		72	0	1	0	600000	1	3	2	0	1	50	2	2	18	FALSE	FALSE	FALSE	FALSE	FALSE	FALSE		0	0	1	1	0	1	0	5	5	5	5	5	5	5	5	5	5	5
5	NE	3	3	3	3	0	3	3	18	4	53	0	0			1	2	1	1	0	0	1	1	24	FALSE	FALSE	FALSE	FALSE	FALSE	FALSE		0	1	1	1	0	1	1	5	5	5	5	5	5	5	5	5	5	5
6	NE	0	0	0	0	0	0	0	0		61	0	1	1	300000	1	2	3	0	0	0	1	1	72	FALSE	FALSE	FALSE	FALSE	FALSE	FALSE		0	0	1	1	1	1	1	5	5	5	5	5	5	5	5	5	5	5
7	KP	0	0	0	0	0	0	0	0		54	0	1	0	600000	1	2	1	0	0	0	1	1	36	TRUE	FALSE	FALSE	FALSE	FALSE	FALSE		0	0	1	1	0	1	0	5	5	5	5	5	5	5	5	5	5	5
8	KP	0	0	0	0	0	0	0	0		50	1	1	1	200000	3	3	1	1	0	0	1	1	17	TRUE	FALSE	FALSE	TRUE	FALSE	FALSE		0	0	1	2	0	2	0	1	1	1	1	1	1	1	1	1	1	1
9	KP	0	0	0	0	0	1	0	1	1	62	0	1	1	300000	5	2	3	0	0	0	1	1	24	FALSE	FALSE	TRUE	FALSE	FALSE	FALSE		1	0	1	4	0	1	1	5	5	5	5	5	5	4	5	5	5	5
10	KP	2	2	3	3	3	0	0	13	3	64	1	0			5	2	4	0	0	0	1	1	6	TRUE	FALSE	FALSE	FALSE	FALSE	FALSE		0	0	1	2	1	1	1	1	1	5	1	1	2	1	1	1	1	5
11	KP	0	0	1	0	0	0	0	1	1	50	1	0			3	2	2	0	0	0	1	1	36	FALSE	FALSE	FALSE	TRUE	FALSE	FALSE		0	0	0	4	0	1	0	5	1	5	5	1	5	5	5	5	5	5
12	KP	1	1	0	0	0	0	0	2	1	60	0	1	0	500000	5	2	3	0	0	0	1	1	42	TRUE	FALSE	FALSE	FALSE	FALSE	FALSE		0	0	1	4	0	1	0	5	2	5	5	5	5	5	5	5	5	5
13	KP	0	0	0	0	0	0	0	0		59	1	1	1	500000	5	2	2	1	0	0	1	1	36	FALSE	FALSE	TRUE	FALSE	FALSE	FALSE		0	0	1	4	0	1	0	5	2	5	2	5	5	5	5	5	3	4
14	KP	0	0	0	1	0	0	0	1		65	0	1	0	500000	1	2	3	1	0	50	1	1	39	FALSE	FALSE	TRUE	FALSE	FALSE	FALSE		1	0	1	1	0	2	0	5	1	2	1	5	5	5	5	5	1	5
15	KP	0	0	0	0	0	0	0	0		60	0	1	1	30000	1	1	1	1	0	0	1	1	42	TRUE	FALSE	FALSE	FALSE	FALSE	FALSE		0	0	1	1	0	1	1	5	1	1	5	5	5	5	5	5	1	3
16	KP	0	0	0	0	0	0	1	1	2	87	0	1	1	1500000	1	3	3	1	0	228	1	1	20	FALSE	FALSE	TRUE	FALSE	FALSE	FALSE		1	0	1	1	0	1	1	5	5	5	5	5	5	5	5	5	5	5
17	KP	0	0	0	0	0	0	0	0		50	1	1	1	240000	3	1	1	0	0	0	1	1	18	TRUE	FALSE	FALSE	FALSE	FALSE	FALSE		0	0	1	3	0	2	0	5	1	1	1	1	5	5	5	5	5	5
18	KP	0	0	0	0	0	0	0	0		75	1	0			5	2	4	1	0	0	1	1	12	TRUE	FALSE	FALSE	FALSE	FALSE	FALSE		0	0	0	4	0	1	0	1	5	5	5	5	1	5	1	1	5	1
19	KP	0	0	1	1	1	1	0	4	2	53	1	1	1	320000	4	3	4	1	0	0	1	1	12	FALSE	FALSE	TRUE	FALSE	FALSE	FALSE		0	0	1	4	1	2	0	5	5	5	5	5	5	5	3	3	5	5
20	NE	0	0	0	0	0	0	0	0		67	1	0			5	2	3	1	0	0	1	1	1	FALSE	FALSE	FALSE	FALSE	FALSE	TRUE	Asthma	0	0	1	2	0	1	0	5	4	5	5	5	5	5	1	1	5	1
21	NE	0	0	0	0	0	0	0	0		52	1	0			1	4	2	1	0	50	1	1	6	FALSE	FALSE	TRUE	FALSE	FALSE	FALSE		0	0	1	1	1	1	0	4	4	4	4	4	4	2	2	3	2	2
22	KP	0	0	0	0	0	0	0	0		54	0	1	1		3	2	2	1	0	0	1	1	7	FALSE	FALSE	TRUE	FALSE	FALSE	FALSE		0	1	1	4	1	1	1	5	5	5	5	5	5	5	5	5	5	5
23	KP	0	0	0	0	0	0	0	0		59	0	1	0	300000	3	3	3	1	1	50	2	1	20	FALSE	FALSE	TRUE	FALSE	FALSE	FALSE		0	0	1	4	0	1	0	5	1	1	5	5	5	5	5	5	1	5
24	KP	0	0	0	0	0	0	0	0		66	0	1	1	150000	1	2	3	1	0	0	1	1	21	TRUE	FALSE	FALSE	FALSE	FALSE	FALSE		0	0	1	1	0	1	0	5	1	1	5	5	1	5	5	5	5	5
25	KP	0	1	1	1	1	1	1	7	2	58	0	1	1	500000	1	2	2	1	0	57	1	1	21	FALSE	FALSE	TRUE	FALSE	FALSE	FALSE		1	0	1	2	0	2	0	5	2	2	2	5	5	5	5	2	1	5
26	KP	1	1	1	2	1	1	0	7	2	54	1	1	0	300000	5	2	2	1	1	0	2	1	36	FALSE	FALSE	TRUE	FALSE	FALSE	FALSE		1	0	1	2	0	1	1	5	1	1	5	5	5	5	5	5	1	1
27	KP	2	2	3	1	1	3	3	15	4	68	1	1	1	60000	5	3	2	1	0	0	1	1	49	TRUE	FALSE	FALSE	FALSE	FALSE	FALSE		1	0	1	1	0	2	1	2	1	1	5	5	2	5	2	2	1	1
28	KP	0	0	0	0	0	0	0	0		62	0	1	1	300000	3	3	2	1	1	547	1	1	12	FALSE	FALSE	TRUE	FALSE	FALSE	FALSE		1	0	0	4	0	2	0	5	5	5	5	5	5	5	5	5	5	1
29	KP	0	0	1	0	0	0	0	1	1	50	0	1	1	850000	1	3	4	0	0	0	1	1	48	FALSE	FALSE	TRUE	FALSE	FALSE	FALSE		0	0	1	1	0	1	0	5	5	2	5	5	5	5	5	5	1	1
30	KP	0	0	1	0	0	0	0	1	1	65	0	0			1	2	3	1	0	50	1	1	24	FALSE	FALSE	TRUE	FALSE	FALSE	FALSE		0	0	1	1	1	2	0	5	1	1	5	5	5	5	5	5	5	5
31	KP	0	0	1	0	0	3	0	5	1	57	0	0			1	2	3	1	0	0	1	1	26	FALSE	FALSE	TRUE	FALSE	FALSE	FALSE		0	0	1	4	0	1	1	5	5	1	5	5	5	5	5	5	5	5
32	KP	0	0	0	0	0	0	1	1	1	50	0	1	1	300000	5	2	3	0	0	0	1	2	8	FALSE	FALSE	TRUE	FALSE	FALSE	FALSE		1	0	1	4	0	2	0	5	5	1	5	5	5	5	5	5	5	5
33	KP	1	1	1	0	0	1	0	4	1	53	1	0			5	2	2	0	0	0	1	1	17	FALSE	FALSE	TRUE	FALSE	FALSE	FALSE		1	0	1	2	0	1	0	1	5	3	5	5	5	5	5	5	1	5
34	KP	0	0	0	0	0	0	0	0		50	0	1	1	300000	1	2	1	0	1	0	4	1	12	FALSE	FALSE	TRUE	FALSE	FALSE	FALSE		0	0	1	1	0	1	0	5	5	5	5	5	5	5	5	5	5	5
35	KP	0	0	1	0	0	0	0	1	2	70	0	0			5	3	2	1	0	0	1	1	48	FALSE	FALSE	TRUE	FALSE	FALSE	FALSE		1	0	1	4	0	3	1	5	5	5	5	2	5	5	5	5	5	5
36	KP	0	0	0	0	0	0	0	0		61	1	0			1	4	2	1	0	0	1	1	12	FALSE	FALSE	TRUE	FALSE	FALSE	FALSE		0	0	1	1	1	1	0	5	5	5	5	5	5	5	5	5	5	5
37	KP	0	0	0	0	0	0	0	0		57	1	1	1	280000	5	4	4	1	0	0	1	1	14	FALSE	FALSE	TRUE	FALSE	FALSE	FALSE		0	0	1	2	0	1	0	5	5	5	5	5	5	5	5	5	5	5
38	NE	0	0	1	0	0	0	0	1	1	59	1	0			5	3	4	1	0	0	1	1	21	FALSE	FALSE	TRUE	FALSE	FALSE	FALSE		0	0	1	4	0	1	0	5	5	5	5	5	5	5	5	5	5	5
39	NE	3	3	0	0	0	0	0	6	2	50	1	0			5	2	3	0	1	50	3	1	18	FALSE	TRUE	FALSE	FALSE	FALSE	FALSE		0	0	1	2	0	1	0	2	1	1	1	1	5	5	5	5	5	5
40	NE	0	1	0	0	0	0	0	1	1	74	0	1	1	300000	1	3	2	1	0	0	1	1	36	TRUE	FALSE	FALSE	FALSE	FALSE	FALSE		0	0	1	1	0	1	0	5	5	5	5	5	5	5	5	5	5	5
41	NE	0	1	1	0	0	0	0	2	2	67	0	0			1	1	2	1	0	0	1	1	16	TRUE	FALSE	FALSE	FALSE	FALSE	TRUE	Venous insufficiency	0	0	1	1	0	1	0	1	5	1	5	5	5	5	5	2	5	5
42	NE	0	1	3	0	3	0	0	7	2	52	1	1	1	150000	5	1	2	1	0	400	1	1	18	FALSE	FALSE	TRUE	FALSE	FALSE	FALSE		0	0	1	2	0	1	0	1	5	1	5	5	5	1	1	1	1	1
43	NE	0	1	3	0	0	0	0	4	1	63	1	1	1	300000	3	3	3	0	0	50	1	2	19	TRUE	FALSE	FALSE	TRUE	FALSE	FALSE		0	0	1	2	0	2	0	3	2	1	3	4	1	4	2	3	2	4
44	NE	0	0	0	0	0	0	0	0		57	1	1	1	100000	2	3	4	1	0	0	1	1	37	FALSE	FALSE	TRUE	FALSE	FALSE	FALSE		0	0	1	1	0	1	1	3	1	5	5	5	5	5	5	5	5	5
45	NE	1	1	1	0	0	0	2	5	2	55	1	1	1	350000	5	2	3	0	1	0	1	1	28	TRUE	FALSE	FALSE	FALSE	FALSE	FALSE		0	0	1	4	0	1	1	1	5	5	5	5	5	1	5	1	5	5
46	KP	3	2	3	1	3	0	3	15	3	51	1	1	1	30000	4	2	1	0	0	0	1	1	21	TRUE	FALSE	FALSE	FALSE	FALSE	FALSE		1	0	1	2	0	1	0	1	1	1	5	1	5	5	1	1	1	5
47	KP	1	1	1	0	0	1	0	4	2	50	0	1	1	250000	2	2	3	0	0	400	1	1	35	FALSE	FALSE	TRUE	FALSE	FALSE	FALSE		1	1	1	1	0	1	0	5	1	5	1	5	5	5	5	5	5	5
48	NE	0	0	0	0	0	0	0	0		54	0	1	0	410000	4	3	3	0	0	1373	1	1	37	FALSE	FALSE	TRUE	FALSE	FALSE	FALSE		0	0	1	4	0	3	0	1	1	1	1	1	1	1	1	1	1	1
49	NE	0	1	1	0	0	0	0	2	3	56	0	1	1	100000	5	2	3	1	0	0	1	1	21	TRUE	FALSE	FALSE	TRUE	FALSE	FALSE		0	0	1	4	0	1	0	5	5	5	5	5	5	1	5	5	5	5
50	KP	0	0	0	0	0	0	0	0		50	0	1	0	600000	1	2	2	1	0	0	3	1	3	FALSE	FALSE	TRUE	FALSE	FALSE	FALSE		0	0	1	1	0	1	1	5	5	5	5	5	5	5	5	5	5	5
51	NE	0	0	1	0	0	1	0	2	2	60	1	0			5	2	4	1	0	0	1	1	36	TRUE	FALSE	FALSE	FALSE	FALSE	FALSE		0	0	1	2	0	1	0	5	2	2	5	5	5	5	1	1	1	5
52	NE	0	1	1	0	0	0	1	3	2	50	1	1	1	120000	3	3	2	0	0	50	1	1	36	TRUE	FALSE	FALSE	FALSE	FALSE	FALSE		0	0	1	2	0	1	1	1	1	1	1	5	5	1	5	1	1	5
53	NE	3	3	3	3	3	3	2	20	4	58	1	0			5	2	1	0	0	0	1	1	36	FALSE	FALSE	FALSE	TRUE	FALSE	FALSE		0	0	1	4	0	1	0	5	1	1	5	5	5	5	1	1	1	1
54	NE	0	2	2	1	1	0	0	6	1	56	1	1	0	300000	5	2	4	0	0	0	1	1	22	FALSE	FALSE	FALSE	FALSE	TRUE	FALSE		0	0	1	2	0	1	1	5	2	5	5	5	5	5	5	5	5	5
55	NE	0	0	0	0	0	0		0		60	1	0			1	3	3	0	0	0	1	1	19	FALSE	FALSE	TRUE	FALSE	FALSE	FALSE		0	0	1	2	0	1	0	5	5	5	5	5	5	5	5	5	5	5
56	KP	0	0	1	0	0	0	0	1	1	52	0	0			1	4	3	1	0	0	1	1	31	FALSE	FALSE	FALSE	FALSE	TRUE	FALSE		0	0	1	1	0	1	0	5	5	5	5	5	5	5	5	5	5	5
57	KP	3	0	0	1	0	1	0	5	4	50	0	1	1	600000	3	1	3	0	0	0	1	1	40	FALSE	FALSE	TRUE	FALSE	FALSE	FALSE		0	0	1	4	0	3	1	5	1	5	5	5	5	5	5	5	5	5
58	KP	3	2	2	0	0	3	1	11	4	50	1	1	1	1500000	5	3	4	0	0	0	1	1	35	FALSE	FALSE	TRUE	FALSE	FALSE	FALSE		0	0	1	4	0	1	0	3	5	5	1	5	5	5	5	5	5	3
59	KP	3	1	1	2	3	0	0	10	2	55	0	0			1	1	3	0	0	0	1	1	6	FALSE	FALSE	TRUE	FALSE	FALSE	FALSE		0	0	0	4	0	1	0	1	3	1	5	5	2	5	5	5	5	5
60	KP	0	0	3	0	0	1	1	5	2	52	0	1	1	400000	1	2	2	1	0	0	1	1	25	TRUE	FALSE	FALSE	FALSE	FALSE	FALSE		0	0	1	1	0	1	0	5	2	5	5	5	1	5	5	5	5	5
61	KP	0	0	2	0	2	1	0	5	3	58	0	1	1		1	2	3	0	0	0	1	2	84	FALSE	FALSE	TRUE	FALSE	FALSE	FALSE		0	0	1	4	0	1	0	1	5	5	5	1	5	5	5	5	5	5
62	KP	1	2	2	0	3	0	2	10	3	58	0	1	0		3	2	4	1	0	0	1	1	36	FALSE	FALSE	TRUE	FALSE	FALSE	FALSE		0	0	1	4	0	1	0	1	1	1	1	5	1	1	1	1	1	1
63	KP	0	0	0	0	0	0	0	0		65	1	0			5	2	3	1	0	0	1	1	24	FALSE	FALSE	TRUE	FALSE	FALSE	FALSE		0	0	1	4	0	1	0	5	5	5	5	5	5	5	5	5	5	5
64	KP	2	2	0	0	0	0	0	4	4	59	1	1	0	5000000	1	3	2	0	0	273	1	1	17	TRUE	FALSE	FALSE	TRUE	FALSE	FALSE		0	0	1	1	0	1	0	5	5	5	5	5	5	5	5	5	5	5
65	KP	1	0	0	0	0	1	0	2	2	63	1	0			3	2	3	0	0	0	1	1	17	FALSE	FALSE	TRUE	FALSE	FALSE	FALSE		0	0	1	2	0	1	0	5	5	5	5	5	5	5	5	5	5	5
66	KP	0	0	0	0	0	0	0	0		50	0	1	0	650000	1	3	1	1	0	50	1	1	36	FALSE	FALSE	TRUE	FALSE	FALSE	FALSE		0	0	1	1	0	1	0	5	5	5	5	5	5	5	5	5	5	5
67	KP	0	0	0	0	0	0	0	0		51	0	1	1	150000	1	2	3	1	0	0	1	1	36	FALSE	FALSE	TRUE	FALSE	FALSE	FALSE		0	0	1	4	0	1	0	5	5	5	5	5	5	5	5	5	5	5
68	KP	1	0	1	0	0	1	0	3	2	54	0	1	1	700000	1	4	3	1	1	30	1	2	50	FALSE	FALSE	FALSE	FALSE	FALSE	FALSE		1	0	1	1	0	1	0	5	5	4	4	5	5	5	5	5	4	5
69	KP	0	0	0	0	0	0	0	0		73	0	0			5	2	3	1	0	0	1	1	37	TRUE	FALSE	FALSE	FALSE	FALSE	FALSE		0	0	1	4	0	1	0	5	5	1	5	4	5	1	1	5	1	5
70	KP	1	0	0	0	1	0	0	2	2	51	1	0			3	2	1	1	0	0	1	1	36	FALSE	FALSE	TRUE	FALSE	FALSE	FALSE		0	0	1	4	0	1	0	5	5	1	5	5	5	5	5	5	5	5
71	KP	3	3	3	3	0	1	0	13	3	60	1	1	1	30000	5	2	2	1	0	0	1	1	34	TRUE	FALSE	FALSE	FALSE	FALSE	FALSE		0	0	1	2	0	1	1	5	5	5	5	5	5	5	5	5	5	5
72	KP	0	0	0	0	0	0	0	0		60	1	0			5	2	1	1	0	0	1	1	39	TRUE	FALSE	FALSE	FALSE	FALSE	FALSE		0	0	1	2	0	1	0	5	5	5	5	5	5	5	5	5	5	5
73	KP	0	0	1	1	0	0	0	2	2	60	1	1	1	400000	1	3	2	0	0	0	1	1	27	FALSE	FALSE	TRUE	FALSE	FALSE	FALSE		1	0	1	4	0	1	0	5	5	5	5	5	5	5	5	5	5	5
74	KP	0	0	0	0	0	0	0	0		54	1	1	1	400000	1	3	4	1	0	0	1	1	37	FALSE	FALSE	TRUE	FALSE	FALSE	FALSE		0	0	1	4	0	1	0	5	5	5	5	5	5	5	5	5	5	5
75	KP	0	0	0	0	0	0	0	0		55	1	0			1	1	3	1	0	0	1	1	25	FALSE	FALSE	TRUE	FALSE	FALSE	FALSE		0	0	1	1	0	1	0	5	5	1	5	5	1	5	5	5	5	5
76	KP	0	0	0	0	0	0	0	0		53	0	1	0	700000	1	4	3	1	0	0	1	1	37	TRUE	FALSE	FALSE	FALSE	FALSE	FALSE		1	0	1	1	0	1	0	2	2	5	5	5	5	5	5	3	3	5
77	KP	2	0	0	0	0	0	0	2	1	53	1	1	1	100000	3	3	4	1	0	0	1	1	20	FALSE	FALSE	TRUE	FALSE	FALSE	FALSE		0	0	1	4	0	1	0	5	5	5	5	5	5	5	5	5	5	5
78	KP	0	0	0	0	0	2	0	2	1	54	0	1	1	600000	4	3	3	0	0	0	1	1	40	FALSE	FALSE	TRUE	FALSE	FALSE	FALSE		0	0	1	3	0	1	0	1	5	5	2	5	5	5	5	4	4	4
79	KP	0	0	1	0	0	0	0	1	1	50	0	0			1	2	3	0	0	0	1	1	38	TRUE	FALSE	FALSE	FALSE	FALSE	FALSE		1	0	1	1	0	1	0	5	1	1	1	5	5	5	2	5	2	3
80	NE	0	0	0	0	0	0	0	0		63	1	1	0	400000	5	4	3	1	0	0	2	1	39	FALSE	FALSE	TRUE	FALSE	FALSE	FALSE		0	0	1	4	0	1	1	5	1	5	5	5	5	5	5	5	5	5
81	NE	0	0	0	0	0	0	0	0		69	1	0			3	1	2	1	0	0	1	1	35	FALSE	FALSE	FALSE	TRUE	FALSE	FALSE		0	0	1	4	0	1	0	2	1	3	5	5	5	5	5	5	5	5
82	KP	0	0	0	0	0	0	0	0		60	1	1	0	1000000	3	3	3	0	0	0	2	1	6	FALSE	FALSE	TRUE	FALSE	FALSE	FALSE		0	0	0	4	0	1	0	5	5	3	5	5	5	5	5	5	5	5
83	NE	0	0	0	0	0	0	0	0		55	0	0			3	3	2	1	0	0	1	1	17	TRUE	FALSE	FALSE	TRUE	FALSE	FALSE		1	0	1	2	0	1	0	3	1	1	5	5	1	5	5	2	5	5
84	NE	0	0	0	0	0	0	0	0		60	1	1	1	300000	3	1	2	1	0	0	2	1	30	FALSE	FALSE	TRUE	FALSE	FALSE	FALSE		0	0	1	2	0	1	0	5	5	5	5	5	5	5	5	5	5	5
85	KP	1	1	1	0	0	0	0	3	2	56	1	1	1	250000	1	3	2	1	0	0	1	1	36	TRUE	FALSE	FALSE	FALSE	FALSE	FALSE		0	0	1	1	0	1	0	5	1	5	5	5	5	5	5	5	5	5
86	NE	0	0	0	0	0	0	0	0		51	1	1	1	80000	1	1	3	1	0	121	1	1	36	FALSE	FALSE	TRUE	FALSE	FALSE	FALSE		0	0	1	1	0	1	0	5	5	5	5	5	5	5	5	5	5	5
87	NE	3	3	3	2	3	3	3	20	4	58	0	0			1	3	3	1	0	0	1	1	37	FALSE	FALSE	TRUE	FALSE	FALSE	FALSE		1	0	1	1	0	1	0	5	5	3	5	5	5	5	5	5	5	5
88	NE	1	1	2	2	3	2	0	11	3	53	1	0			5	2	4	1	0	0	2	1	40	FALSE	FALSE	TRUE	FALSE	FALSE	FALSE		0	0	1	2	0	1	1	5	1	1	5	5	5	5	5	5	5	1
89	KP	3	3	3	3	3	3	3	21	4	56	1	0			3	1	4	1	0	30	1	1	28	FALSE	FALSE	TRUE	FALSE	FALSE	FALSE		0	0	0	4	0	2	0	5	1	1	5	5	5	5	5	5	3	2
90	NE	1	0	1	0	0	0	2	4	2	50	1	0			1	2	3	0	0	0	1	1	36	FALSE	FALSE	TRUE	FALSE	FALSE	FALSE		0	0	1	2	1	1	0	5	1	1	5	5	5	5	5	5	5	5
91	NE	0	0	1	0	0	0	0	1	1	54	1	0			3	3	4	1	0	50	2	1	36	FALSE	FALSE	TRUE	FALSE	FALSE	FALSE		0	0	1	4	0	1	0	3	1	5	5	5	5	5	5	5	5	5
92	KP	1	0	1	0	0	0	0	2	1	51	1	1	1	100000	5	2	1	1	0	122	1	1	16	FALSE	FALSE	TRUE	FALSE	FALSE	FALSE		0	0	1	2	0	2	0	4	1	1	5	5	5	5	1	5	5	5
93	NE	0	0	0	0	0	0	0	0		56	1	1	1	300000	3	1	2	1	0	0	1	1	27	TRUE	FALSE	FALSE	FALSE	FALSE	FALSE		0	0	1	4	1	1	1	5	5	5	5	5	5	5	5	5	5	5
94	NE	0	0	0	0	0	0	0	0		56	1	1	1	200000	5	2	2	0	1	50	1	1	5	FALSE	FALSE	FALSE	TRUE	FALSE	FALSE		0	0	1	2	0	1	1	5	1	3	5	5	5	5	5	5	5	5
95	NE	0	0	0	0	0	0	0	0		50	0	1	0	500000	1	3	2	1	0	0	1	2	14	FALSE	FALSE	TRUE	FALSE	FALSE	FALSE		0	0	1	1	0	1	0	3	1	2	5	5	5	5	5	5	3	5
96	NE	0	0	0	0	0	0	0	0		65	0	1	1	1000000	1	2	1	0	0	165	2	1	37	FALSE	FALSE	TRUE	FALSE	FALSE	FALSE		0	0	1	1	0	1	0	5	5	2	5	5	5	5	5	5	5	5
97	KP	0	0	0	0	0	0	0	0		79	1	0			1	3	1	0	0	0	1	1	12	TRUE	FALSE	FALSE	FALSE	FALSE	FALSE		0	0	1	3	0	1	0	5	1	3	5	5	5	5	5	5	3	5
98	KP	0	0	0	0	0	0	0	0		60	1	0			1	1	1	1	0	0	1	1	28	TRUE	FALSE	FALSE	FALSE	FALSE	FALSE		0	0	1	2	0	1	0	5	1	1	5	5	5	5	5	5	5	5
99	KP	0	0	0	0	0	0	0	0		53	1	1	1	100000	1	3	1	0	0	63	1	1	34	TRUE	FALSE	FALSE	FALSE	FALSE	FALSE		0	0	1	1	0	1	1	1	3	3	5	5	3	3	3	3	3	3
100	KP	3	2	3	0	0	3	3	14	2	58	1	1	1	200000	1	4	3	1	0	0	1	1	34	FALSE	FALSE	TRUE	FALSE	FALSE	FALSE		0	0	1	4	0	1	1	5	3	3	1	5	5	5	5	5	3	5
101	KP	0	0	0	0	0	0	0	0		62	0	1	0	400000	1	2	1	0	0	30	1	1	40	FALSE	FALSE	TRUE	FALSE	FALSE	FALSE		0	0	1	1	0	1	1	5	1	4	3	5	5	5	5	5	3	3
102	KP	0	0	0	0	0	0	0	0		54	1	1	1	280000	3	2	2	0	0	947	1	1	41	FALSE	FALSE	TRUE	FALSE	FALSE	FALSE		0	0	1	4	0	1	1	1	1	5	5	5	5	5	5	5	5	5
103	KP	3	1	0	3	2	1	1	11	4	52	1	0			5	2	1	1	0	0	1	1	39	FALSE	FALSE	TRUE	FALSE	FALSE	FALSE		0	0	1	4	1	1	1	5	5	1	5	5	5	1	5	5	3	1
104	KP	1	0	0	0	0	0	0	1	2	53	1	1	0	80000	5	3	3	1	0	0	1	1	21	FALSE	FALSE	TRUE	FALSE	FALSE	FALSE		0	0	1	4	1	1	1	5	3	1	5	5	3	5	1	5	5	5
105	KP	3	3	3	2	0	3	0	14	4	64	1	0			1	1	2	1	0	0	1	1	21	TRUE	FALSE	FALSE	TRUE	FALSE	FALSE		0	0	1	4	0	1	1	3	1	1	5	5	1	5	3	3	3	3
106	KP	0	0	0	0	0	0	0	0		66	0	0			1	1	1	1	0	30	1	1	38	FALSE	FALSE	TRUE	FALSE	FALSE	FALSE		0	0	1	1	0	1	0	5	5	3	5	5	5	5	5	5	5	5
107	KP	0	0	0	0	0	0	0	0		54	1	0			5	2	1	1	0	0	1	1	38	FALSE	FALSE	TRUE	FALSE	FALSE	FALSE		0	0	1	2	0	1	0	5	5	5	5	5	5	5	5	5	5	5
108	NE	0	3	3	3	3	0	0	12	1	53	1	0			3	3	4	1	0	128	1	1	26	FALSE	FALSE	TRUE	FALSE	FALSE	FALSE		0	0	1	2	0	1	0	5	1	5	5	5	5	5	5	5	5	5
109	NE	0	0	0	0	0	0	0	0		56	0	1	0	100000	1	2	3	1	0	0	2	1	22	TRUE	FALSE	FALSE	FALSE	FALSE	FALSE		0	0	1	1	0	1	1	5	5	1	5	1	5	5	2	1	1	5
110	KP	3	0	3	0	0	0	3	9	2	62	0	0			1	2	2	1	0	0	1	1	38	TRUE	FALSE	FALSE	TRUE	FALSE	FALSE		1	0	1	1	0	1	0	5	5	5	5	5	5	5	5	5	5	5
111	KP	0	0	0	0	0	0	0	0		80	0	0			5	2	3	1	1	2290	2	1	38	FALSE	FALSE	TRUE	FALSE	FALSE	FALSE		1	0	1	4	0	1	0	5	5	5	5	5	5	5	5	5	5	5
112	NE	0	0	0	0	0	0	0	0		55	1	0			5	2	3	1	0	0	1	1	57	FALSE	FALSE	TRUE	FALSE	FALSE	FALSE		0	0	1	4	0	2	0	1	1	5	5	1	5	5	5	5	5	5
113	NE	0	1	1	0	2	1	1	6	1	58	0	0			3	3	1	0	1	0	1	1	43	TRUE	FALSE	FALSE	FALSE	FALSE	FALSE		1	1	1	1	0	1	0	5	5	5	3	4	4	4	3	3	3	3
114	NE	3	3	1	3	3	1	1	15	3	61	0	0			5	4	4	1	0	0	1	1	38	TRUE	FALSE	FALSE	FALSE	FALSE	FALSE		0	0	1	2	0	1	0	1	5	5	5	5	5	5	5	5	5	5
115	KP	0	0	0	0	0	0	0	0		64	1	0			5	3	3	1	0	1920	1	1	25	TRUE	FALSE	FALSE	FALSE	FALSE	FALSE		0	0	1	2	0	1	0	1	5	1	5	5	5	5	1	5	5	5
116	NE	1	0	0	1	0	1	1	4	2	67	1	0			5	3	2	0	0	209	1	1	16	TRUE	FALSE	FALSE	FALSE	FALSE	FALSE		1	0	1	2	0	1	0	1	5	1	1	1	1	5	1	5	1	1
117	KP	0	0	0	0	0	1	1	2	2	57	1	1	0	800000	2	4	3	1	0	0	1	1	22	FALSE	FALSE	TRUE	FALSE	FALSE	FALSE		0	0	1	1	0	1	0	1	1	1	1	1	4	5	5	5	1	5
118	NE	0	0	1	0	0	0	0	1	1	52	0	1	0	1000000	1	3	3	1	0	0	3	1	38	FALSE	FALSE	TRUE	FALSE	FALSE	FALSE		0	0	1	1	1	1	1	5	5	5	5	5	5	5	5	5	5	5
119	NR	0	0	0	0	0	0	0	0		52	0	1	0	500000	3	2	1	1	0	0	1	1	38	FALSE	FALSE	TRUE	FALSE	FALSE	FALSE		0	0	0	4	0	1	0	5	5	5	5	5	5	5	5	5	5	5
120	KP	0	0	0	0	0	0	0	0		60	0	0			1	3	2	1	0	0	1	1	40	FALSE	FALSE	FALSE	FALSE	FALSE	FALSE		1	0	1	1	0	1	0	5	5	5	5	5	5	5	5	5	5	5
121	NE	0	0	0	0	0	0	0	0		52	0	0			3	2	2	0	0	130	1	1	40	FALSE	FALSE	TRUE	FALSE	FALSE	FALSE		1	0	1	2	0	1	0	5	5	5	5	5	5	5	5	5	5	5
122	NR	0	0	0	0	0	0	0	0		55	0	1	1	2500000	3	2	1	0	1	56	2	1	22	TRUE	FALSE	FALSE	FALSE	FALSE	FALSE		0	0	1	4	0	1	0	5	1	5	5	5	5	5	5	5	5	5
123	NE	0	0	0	0	0	0	0	0		60	0	1	1	120000	1	2	3	0	0	0	1	1	38	FALSE	FALSE	TRUE	FALSE	FALSE	FALSE		0	0	1	1	0	1	0	5	5	5	5	5	5	5	5	5	5	5
124	NE	0	0	0	0	0	0	0	0		53	0	0			3	3	3	0	0	0	1	1	38	FALSE	FALSE	TRUE	FALSE	FALSE	FALSE		0	0	0	4	0	1	0	5	5	5	1	5	5	5	5	5	5	5
125	KP	0	0	0	0	0	0	0	0		56	1	0			5	2	4	0	0	0	1	1	44	TRUE	FALSE	FALSE	FALSE	FALSE	FALSE		0	0	1	2	0	1	0	5	1	5	5	5	5	5	5	5	5	5
126	KP	0	0	0	0	0	0	0	0		70	1	0			5	2	2	1	0	50	1	1	36	TRUE	FALSE	FALSE	FALSE	FALSE	FALSE		0	0	1	2	0	1	0	5	5	3	5	5	5	5	5	5	5	5
127	NR	1	1	1	0	0	2	3	8	2	57	1	1	0	450000	5	4	3	0	1	73	1	1	46	FALSE	FALSE	FALSE	FALSE	FALSE	TRUE	Osteoarthritis	0	0	0	2	0	2	0	5	2	5	5	5	5	2	2	2	5	5
128	NR	1	1	1	0	0	1	1	5	2	52	0	0			2	2	2	1	0	0	1	1	20	FALSE	FALSE	TRUE	FALSE	FALSE	FALSE		0	0	1	1	0	1	0	5	5	5	5	5	5	5	5	5	5	5
129	KP	0	0	0	0	0	0	0	0		68	1	1	1	600000	3	3	2	1	0	0	1	1	36	FALSE	FALSE	TRUE	FALSE	FALSE	FALSE		0	0	1	4	0	1	0	2	1	3	5	5	1	5	3	1	5	5
130	NR	0	0	0	0	0	0	0	0		54	0	1	0	300000	2	3	3	1	0	0	1	1	39	FALSE	FALSE	TRUE	FALSE	FALSE	FALSE		0	0	0	1	0	1	0	5	5	5	5	5	5	5	5	5	5	5
131	NR	0	1	0	0	0	0	0	1	1	60	0	1	1	400000	2	2	2	0	1	0	1	1	52	TRUE	FALSE	FALSE	FALSE	FALSE	FALSE		0	0	0	2	0	2	0	5	5	2	5	5	5	5	5	5	5	5
132	KP	1	0	0	0	0	0	0	1	2	50	1	1	1	5000	5	1	4	0	0	0	1	1	48	TRUE	FALSE	FALSE	FALSE	FALSE	FALSE		0	0	0	2	0	1	0	1	5	5	5	5	5	5	5	5	5	5
133	KP	2	0	2	0	0	0	0	4	3	51	0	1	0	600000	5	2	1	1	0	88	1	1	46	TRUE	FALSE	FALSE	FALSE	FALSE	FALSE		0	0	1	4	0	1	0	5	1	1	1	5	5	5	5	5	5	5
134	KP	0	1	0	0	3	0	0	4	2	61	1	0			5	4	3	1	0	0	1	1	46	FALSE	FALSE	TRUE	FALSE	FALSE	FALSE		0	0	1	2	0	1	0	3	5	5	5	5	5	5	5	5	1	5
135	KP	1	2	3	1	1	3	3	14	4	50	1	1	1	100000	5	3	4	1	0	0	3	1	45	FALSE	FALSE	TRUE	FALSE	FALSE	FALSE		0	0	1	4	0	1	0	1	1	1	1	1	1	1	1	1	1	1
136	NR	1	3	3	3	3	1	3	17	3	53	0	1	1	400000	5	2	3	0	1	0	2	1	31	FALSE	FALSE	TRUE	FALSE	FALSE	FALSE		0	0	0	4	0	1	0	2	5	2	2	5	5	5	1	1	1	1
137	KP	0	0	0	0	0	0	0	0		50	0	0			1	2	2	1	0	50	1	1	38	FALSE	FALSE	TRUE	FALSE	FALSE	FALSE		0	0	1	1	0	1	0	5	1	5	5	5	5	5	5	5	5	5
138	KP	0	0	0	0	0	0	0	0		56	1	1	1	300000	3	1	2	1	0	0	1	1	46	FALSE	FALSE	TRUE	FALSE	FALSE	FALSE		1	0	1	4	0	1	1	5	5	5	5	5	5	1	5	5	5	5
139	KP	0	0	0	1	1	0	0	2	2	51	1	0			1	2	2	1	0	0	1	1	48	FALSE	FALSE	TRUE	FALSE	FALSE	FALSE		0	0	1	2	0	1	0	1	1	1	1	3	5	5	5	5	3	5
140	KP	2	0	0	0	0	0	2	2	2	50	0	0			1	2	2	1	0	0	1	1	37	FALSE	FALSE	TRUE	FALSE	FALSE	FALSE		0	0	1	1	0	2	0	5	5	3	1	5	5	5	5	5	5	5
141	KP	2	2	0	1	3	1	0	8	3	53	0	1	1	600000	1	4	3	1	0	0	1	2	37	FALSE	FALSE	TRUE	FALSE	FALSE	FALSE		1	0	1	4	0	2	0	5	5	1	5	5	5	5	5	5	5	5
142	KP	2	0	2	0	0	0	0	4	2	62	0	0			1	2	2	1	0	0	1	1	28	FALSE	FALSE	TRUE	FALSE	FALSE	FALSE		0	0	1	1	0	2	0	5	5	5	5	5	5	5	5	5	5	5
143	KP	0	0	0	0	0	0	0	0		55	1	0			3	1	3	1	0	0	1	1	36	TRUE	FALSE	FALSE	FALSE	FALSE	FALSE		0	0	1	4	0	1	0	5	5	5	5	5	5	5	5	5	5	5
144	KP	0	0	0	0	0	0	1	1	1	55	1	1	1	900000	3	3	2	0	0	58	1	1	30	FALSE	FALSE	TRUE	FALSE	FALSE	FALSE		0	0	1	2	0	2	0	5	5	5	5	5	5	5	5	5	5	5
145	KP	1	1	0	0	0	0	1	3	1	53	1	1	0	550000	4	2	1	0	0	0	1	1	37	TRUE	FALSE	FALSE	FALSE	FALSE	FALSE		0	0	1	2	0	1	0	1	1	1	1	1	5	1	1	1	1	1
146	KP	0	0	0	0	0	0	0	0		55	0	0			1	3	3	1	0	0	1	2	3	TRUE	FALSE	FALSE	FALSE	FALSE	FALSE		1	0	1	1	0	1	0	5	5	1	5	5	5	5	5	5	5	5
147	KP	1	1	1	0	1	0	1	5	2	50	0	0			4	2	3	1	0	0	1	1	8	TRUE	FALSE	FALSE	TRUE	FALSE	FALSE		0	0	1	2	0	1	0	5	1	1	5	5	5	5	5	5	5	5
148	KP	1	2	2	2	2	2	2	13	4	58	0	0			3	2	2	1	0	0	1	1	34	FALSE	FALSE	TRUE	FALSE	FALSE	FALSE		0	0	1	4	0	1	0	5	1	3	5	5	5	5	5	5	5	5
149	KP	1	0	0	0	0	0	1	2	1	55	0	1	0	2500000	1	2	3	0	0	30	1	1	21	TRUE	FALSE	FALSE	FALSE	FALSE	FALSE		1	0	1	4	1	1	0	5	5	1	5	5	5	5	5	5	5	5
150	KP	0	0	0	0	0	0	0	0		56	0	1	0	1300000	3	2	4	0	0	0	1	1	16	FALSE	FALSE	TRUE	FALSE	FALSE	FALSE		0	0	1	4	0	2	0	1	1	1	1	5	5	1	1	1	1	1
151	KP	0	0	0	1	0	0	0	1	1	65	1	0			5	4	4	0	0	0	1	1	36	TRUE	FALSE	FALSE	FALSE	FALSE	FALSE		0	0	1	4	0	2	0	5	1	3	1	5	5	5	3	3	1	1
152	KP	0	0	0	0	0	0	0	0		66	1	0			3	3	4	1	0	0	1	1	38	FALSE	FALSE	TRUE	FALSE	FALSE	FALSE		0	0	1	2	0	1	0	5	5	3	5	5	5	5	5	5	5	5
153	KP	0	0	0	0	0	0	3	3	3	65	1	1	1	300000	5	3	4	1	0	0	1	1	14	TRUE	FALSE	FALSE	TRUE	FALSE	FALSE		0	0	1	4	1	1	1	3	5	5	5	5	5	5	5	5	5	5
154	KP	3	3	3	3	3	0	3	18	4	55	0	0			1	4	1	1	0	0	1	1	3	FALSE	FALSE	TRUE	FALSE	FALSE	FALSE		0	0	1	2	0	1	0	5	1	1	1	5	3	5	1	5	1	5
155	NR	1	1	1	0	0	0	0	3	1	57	1	0			4	3	3	1	0	0	1	2	24	TRUE	FALSE	FALSE	TRUE	FALSE	FALSE		0	0	1	2	0	1	0	5	1	1	2	5	5	5	5	5	5	5
156	NR	0	0	0	0	0	0	0	0		62	0	1	1	750000	2	3	3	1	0	50	1	1	37	FALSE	FALSE	TRUE	FALSE	FALSE	FALSE		1	0	1	4	0	1	0	2	5	1	1	5	2	5	2	5	5	5
157	KP	3	0	3	0	0	0	0	6	4	56	1	1	1	500000	3	2	1	1	0	0	1	1	74	FALSE	FALSE	TRUE	FALSE	FALSE	FALSE		0	0	1	4	0	1	0	5	1	1	5	1	1	1	1	1	1	5
158	KP	0	0	0	0	0	0	0	0		64	1	1	1	150000	3	3	3	0	0	0	1	1	38	TRUE	FALSE	FALSE	FALSE	FALSE	FALSE		0	0	1	2	0	1	0	1	4	5	5	5	5	5	5	5	5	5
159	KP	1	0	0	0	0	0	0	1	2	52	1	0			1	3	4	0	0	0	1	1	38	FALSE	FALSE	TRUE	FALSE	FALSE	FALSE		0	1	0	2	0	1	0	5	1	1	5	5	5	5	5	5	5	5
160	KP	0	0	0	0	0	0	0	0		50	1	0			1	2	2	1	0	0	1	1	23	TRUE	FALSE	FALSE	FALSE	FALSE	FALSE		0	0	1	4	0	1	0	5	1	5	5	5	5	5	5	5	5	5
161	KP	0	0	0	0	0	0	0	0		62	1	0			3	1	4	0	0	0	1	1	10	TRUE	FALSE	FALSE	FALSE	TRUE	FALSE		0	0	1	2	0	1	0	5	5	5	5	5	5	5	5	5	5	5
162	KP	0	0	0	0	0	0	0	0		65	1	1	1	750000	3	2	4	1	0	0	1	1	38	FALSE	FALSE	TRUE	FALSE	FALSE	FALSE		0	0	1	4	0	1	1	5	5	5	5	5	5	5	5	5	5	5
163	NR	0	3	0	0	3	3	3	12	4	72	0	1	1	300000	2	2	2	1	0	0	1	1	38	TRUE	FALSE	FALSE	FALSE	FALSE	FALSE		1	0	1	4	0	1	0	5	5	5	5	5	5	5	5	5	5	5
164	KP	2	2	3	3	3	0	3	16	4	51	1	0			5	2	3	0	0	0	1	1	38	FALSE	FALSE	TRUE	FALSE	FALSE	FALSE		0	0	1	4	0	1	0	1	1	1	1	1	1	1	1	1	1	1
165	KP	0	0	0	0	0	0	0	0		56	0	1	0	670000	1	3	3	1	0	0	1	1	37	FALSE	FALSE	TRUE	FALSE	FALSE	FALSE		0	0	1	1	0	1	0	5	1	1	5	5	5	1	5	5	5	5
166	KP	1	1	1	0	0	0	0	3		60	0	0			1	2	2	1	0	0	1	1	23	FALSE	FALSE	TRUE	FALSE	FALSE	FALSE		1	0	1	1	0	1	0	5	5	5	5	5	5	5	5	5	5	5
167	KP	2	2	0	0	0	0	0	4	3	51	1	1	0	300000	1	4	3	1	0	0	1	1	31	TRUE	FALSE	FALSE	FALSE	FALSE	FALSE		0	0	1	4	0	1	0	5	2	5	5	5	5	5	5	5	3	5
168	NR	3	0	0	0	0	0	0	3	1	53	0	0			2	3	2	0	0	0	1	2	3	FALSE	FALSE	TRUE	FALSE	FALSE	FALSE		1	0	1	4	0	1	1	1	5	5	5	5	5	1	1	1	5	5
169	KP	3	3	3	3	0	0	3	15	4	65	1	1	1	150000	3	3	3	1	0	0	1	1	9	TRUE	FALSE	FALSE	FALSE	FALSE	FALSE		0	0	1	2	0	2	1	1	1	5	5	5	1	5	1	5	5	5
170	KP	3	3	3	0	3	3	0	15	4	55	1	0			3	2	2	1	0	30	1	1	8	TRUE	FALSE	FALSE	FALSE	FALSE	FALSE		0	0	1	4	0	1	1	5	1	3	5	5	5	1	5	5	3	3
171	NR	1	0	0	0	0	0	0	1	1	55	0	1	0	200000	1	4	3	1	0	0	1	1	20	FALSE	FALSE	TRUE	FALSE	FALSE	FALSE		0	0	1	1	0	1	0	5	5	5	5	5	5	5	5	5	5	5
172	KP	0	2	0	0	0	0	0	2	2	52	0	1	1	300000	1	3	3	0	0	798	1	1	13	TRUE	FALSE	FALSE	TRUE	FALSE	FALSE		0	0	1	1	0	1	0	5	1	1	1	1	1	1	1	1	1	1
173	KP	0	0	0	0	0	0	0	0		62	0	0			1	4	2	1	0	104	2	1	38	TRUE	FALSE	FALSE	FALSE	FALSE	FALSE		0	0	1	4	0	1	0	3	5	5	5	3	5	5	5	5	3	5
174	KP	0	0	0	0	0	0	0	0		50	1	1	1	9000000	1	2	3	1	0	0	1	1	38	FALSE	FALSE	TRUE	FALSE	FALSE	FALSE		0	0	1	1	0	1	0	1	1	1	5	5	5	5	5	5	5	5
175	KP	1	1	1	0	0	1	0	4	2	59	1	0			1	4	3	1	0	0	1	1	40	FALSE	FALSE	TRUE	FALSE	FALSE	FALSE		0	0	0	4	0	1	1	1	5	5	5	5	5	5	5	5	5	5
176	KP	0	0	0	0	0	0	0	0		58	0	1	0	600000	3	2	3	1	0	0	1	1	3	FALSE	FALSE	TRUE	FALSE	FALSE	FALSE		0	0	1	4	0	1	0	1	5	3	5	1	1	5	5	5	5	5
177	KP	3	0	0	0	0	0	0	3	1	58	1	0			3	2	4	1	0	0	1	1	36	TRUE	FALSE	FALSE	FALSE	FALSE	FALSE		0	0	1	2	0	1	0	1	1	1	1	5	5	5	1	1	1	3
178	KP	0	0	0	0	0	1	0	1	1	68	1	0			3	2	2	1	0	0	1	1	39	FALSE	FALSE	TRUE	FALSE	FALSE	FALSE		1	0	1	4	0	1	1	1	1	1	1	5	5	5	1	1	1	5
179	KP	3	3	3	3	0	0	3	15	4	56	0	1	1	600000	5	1	4	0	0	0	1	1	37	FALSE	FALSE	TRUE	FALSE	FALSE	FALSE		0	0	1	4	0	2	1	1	1	1	5	5	5	1	1	5	5	5
180	KP	0	0	0	0	0	0	0	0		56	1	0			5	2	4	0	0	0	1	1	40	FALSE	FALSE	TRUE	FALSE	FALSE	FALSE		0	0	1	4	0	2	0	1	1	1	1	1	1	5	1	1	1	3
181	KP	1	3	3	0	0	0	0	5	2	51	1	0			5	2	2	1	0	0	2	1	39	FALSE	FALSE	TRUE	FALSE	FALSE	FALSE		1	0	1	4	0	1	1	5	5	5	1	5	5	5	5	5	1	5
182	KP	3	2	2	1	0	2	3	13	3	80	1	0			5	1	2	1	0	7350	1	2	36	TRUE	FALSE	FALSE	FALSE	TRUE	FALSE		0	0	1	4	0	2	0	1	1	1	5	5	5	5	1	5	5	5
183	KP	2	0	3	0	0	0	0	5	4	52	1	0			5	2	2	1	0	400	1	1	38	TRUE	FALSE	FALSE	FALSE	FALSE	FALSE		0	0	1	2	0	1	0	5	5	1	1	5	1	5	5	5	5	5
184	KP	2	0	0	0	1	1	0	4	3	61	1	0			4	3	2	0	0	20	1	1	38	FALSE	FALSE	TRUE	FALSE	FALSE	FALSE		0	0	1	2	0	2	0	1	1	1	1	1	5	1	1	1	1	1
185	KP	1	1	0	0	1	1	1	5	2	69	1	0			4	2	2	1	0	0	2	2	34	TRUE	FALSE	FALSE	FALSE	FALSE	FALSE		0	0	1	1	0	1	1	2	5	5	5	5	5	1	2	5	1	2
186	KP	3	0	0	0	0	0	3	6	4	53	1	0			5	1	3	1	0	0	1	1	22	FALSE	FALSE	FALSE	FALSE	FALSE	TRUE	Neuropathy	1	0	1	4	0	1	0	5	1	1	1	1	5	5	1	1	1	1
187	KP	0	0	0	0	0	0	0	0		58	0	1	0	150000	1	3	2	0	0	0	1	1	37	TRUE	FALSE	FALSE	FALSE	FALSE	FALSE		1	0	1	1	0	1	0	5	5	5	5	5	5	5	5	5	5	5
188	KP	3	3	3	3	3	3	3	21	4	56	1	0			5	2	4	0	0	0	1	1	128	TRUE	FALSE	FALSE	TRUE	FALSE	FALSE		0	0	1	2	0	1	0	1	5	5	5	5	5	5	5	5	5	5
189	KP	1	0	0	0	0	0	0	1	2	53	1	1	0	200000	4	4	2	1	0	0	1	1	39	FALSE	FALSE	TRUE	FALSE	FALSE	FALSE		1	0	1	4	0	1	0	1	1	1	5	5	5	1	1	1	1	5
190	KP	0	0	0	0	0	0	0	0		61	1	0			5	3	3	1	0	0	1	1	21	TRUE	FALSE	FALSE	FALSE	FALSE	FALSE		0	0	1	2	0	1	0	5	1	1	5	5	5	5	1	1	5	5
191	KP	1	0	0	0	0	0	0	1	2	55	1	0			1	2	4	1	0	0	1	1	39	TRUE	FALSE	FALSE	FALSE	FALSE	FALSE		0	0	1	2	0	1	0	1	1	1	5	5	5	5	1	5	5	5
192	KP	0	0	0	0	0	0	0	0		61	1	1	1	1000000	5	2	3	1	0	0	1	1	48	FALSE	FALSE	FALSE	TRUE	FALSE	FALSE		0	0	0	4	0	1	0	1	1	5	5	5	5	5	5	5	5	5
193	KP	3	3	3	0	0	1	0	10	4	50	0	0			1	2	2	1	0	0	1	1	60	TRUE	FALSE	FALSE	TRUE	FALSE	FALSE		1	0	1	1	0	1	0	1	5	5	1	5	5	5	5	5	5	5
194	NE	2	0	0	0	0	3	0	5	1	53	0	1	1	500000	1	3	4	1	0	0	1	2	36	FALSE	FALSE	TRUE	FALSE	FALSE	FALSE		0	0	1	1	0	1	0	5	5	5	5	5	5	5	5	5	5	5
195	NR	0	0	0	0	0	0	0	0	1	50	0	1	1	500000	2	2	2	0	0	0	1	1	36	FALSE	FALSE	TRUE	FALSE	FALSE	FALSE		0	0	0	1	0	1	0	5	5	5	5	5	5	5	5	5	5	5
196	NR	0	0	0	0	0	0	0	0		51	1	1	1	600000	2	3	1	1	0	0	1	1	38	FALSE	FALSE	TRUE	FALSE	FALSE	FALSE		0	0	1	4	0	1	0	5	5	5	5	5	5	5	5	5	5	5
197	KP	2	2	2	2	2	1	1	12	4	51	0	1	1	300000	1	2	3	1	0	0	3	1	38	FALSE	FALSE	TRUE	FALSE	FALSE	FALSE		1	0	1	4	0	1	0	5	1	1	5	1	1	1	1	1	1	1
198	KP	0	0	0	0	0	0	0	0		52	1	0			3	2	3	1	0	0	1	1	41	FALSE	FALSE	TRUE	FALSE	FALSE	FALSE		1	0	1	4	0	1	0	5	1	1	1	5	5	5	5	5	5	5
199	NR	0	0	0	0	0	0	0	0		52	0	1	1	500000	1	2	2	0	0	0	1	1	39	FALSE	FALSE	TRUE	FALSE	FALSE	FALSE		0	0	1	1	0	1	0	1	1	1	1	1	1	1	1	1	1	1
200	KP	1	0	1	0	0	0	0	1	1	67	0	1	1	500000	1	3	2	1	0	0	1	2	43	TRUE	FALSE	FALSE	FALSE	FALSE	FALSE		0	0	1	1	0	1	0	1	1	2	1	5	5	2	1	2	2	3
201	NR	0	0	1	0	1	1	0	3	2	60	0	1	0	500000	1	4	3	1	0	0	1	1	38	FALSE	FALSE	TRUE	FALSE	FALSE	FALSE		0	0	0	1	0	1	0	3	1	4	2	5	4	1	3	3	2	3
202	KP	0	0	0	0	0	0	0	0		59	1	1	1	300000	5	1	1	0	0	0	1	1	46	TRUE	FALSE	FALSE	FALSE	FALSE	FALSE		0	0	1	4	0	1	0	5	1	1	1	5	5	5	5	1	5	5
203	NR	0	3	0	0	0	0	0	3	2	64	1	1	1	100000	5	1	2	0	0	0	1	1	38	FALSE	FALSE	TRUE	FALSE	FALSE	FALSE		0	0	1	2	1	1	0	5	5	5	5	5	5	5	5	5	5	5
204	KP	0	0	0	0	0	0	0	0		64	1	0			3	3	2	1	0	0	1	1	38	FALSE	FALSE	FALSE	TRUE	FALSE	FALSE		1	0	1	4	0	1	0	5	1	1	5	5	5	5	5	5	5	5
205	NR	0	0	0	0	0	0	0	0		65	1	0			5	4	3	1	0	0	1	1	24	FALSE	FALSE	TRUE	FALSE	FALSE	FALSE		0	0	1	2	0	1	0	5	5	5	5	5	5	5	5	5	5	5
206	NR	0	0	0	3	0	0	0	3	1	50	1	0			3	2	2	1	0	30	1	1	33	TRUE	FALSE	FALSE	FALSE	FALSE	FALSE		0	0	1	2	0	1	0	5	1	5	5	5	5	5	5	5	5	5
207	NR	2	0	0	0	0	1	0	3	1	64	0	1	1	400000	1	3	2	1	1	0	2	1	36	TRUE	FALSE	FALSE	FALSE	FALSE	FALSE		0	1	1	1	0	1	0	5	5	5	5	5	5	5	5	5	5	5
208	NR	1	0	0	0	0	0	0	1	1	70	1	0			5	2	2	1	0	0	1	2	26	TRUE	FALSE	FALSE	FALSE	FALSE	FALSE		0	0	0	2	0	1	0	1	5	5	5	5	5	5	5	5	5	5
209	KP	1	0	0	0	0	0	0	1	1	57	1	1	1	600000	5	3	2	1	0	0	1	1	21	TRUE	FALSE	FALSE	FALSE	FALSE	FALSE		0	0	1	2	0	2	0	5	5	1	5	5	5	5	5	5	5	5
210	KP	0	0	0	0	0	0	0	0		62	1	0			5	3	2	1	0	0	1	1	34	TRUE	FALSE	FALSE	FALSE	FALSE	FALSE		0	0	0	4	1	1	0	5	1	1	5	5	5	5	5	5	1	1
211	NR	0	0	0	0	0	0	0	0		50	1	1	0	300000	2	3	3	0	0	0	1	1	38	FALSE	FALSE	TRUE	FALSE	FALSE	FALSE		0	0	1	1	0	1	0	5	1	1	1	5	5	1	5	5	5	5
212	KP	0	0	0	0	0	0	0	0		65	1	1	1	300000	5	1	2	1	0	0	1	1	40	TRUE	FALSE	FALSE	FALSE	FALSE	FALSE		1	0	1	4	0	1	0	5	1	5	5	1	1	2	3	5	5	3
213	KP	0	0	0	1	0	0	0	1	1	50	1	1	1	600000	5	1	1	0	0	0	1	1	39	FALSE	FALSE	TRUE	FALSE	FALSE	FALSE		0	0	1	4	0	1	0	5	5	3	5	1	5	5	5	5	5	5
214	KP	0	0	0	0	0	0	0	0		53	0	1	0	1000000	1	3	3	0	0	50	1	1	34	FALSE	FALSE	TRUE	FALSE	FALSE	FALSE		1	0	1	1	0	1	0	5	1	1	5	5	5	5	5	5	5	5
215	KP	0	0	0	0	0	0	0	0		52	1	1	1	1000000	3	3	4	0	0	50	1	1	98	TRUE	FALSE	FALSE	TRUE	FALSE	FALSE		0	0	1	2	0	1	0	5	2	1	5	5	5	5	5	5	3	3
216	KP	0	0	0	0	0	0	0	0		57	1	0			3	1	4	1	0	0	1	1	39	FALSE	FALSE	TRUE	FALSE	FALSE	FALSE		0	0	1	4	0	1	0	5	5	3	5	5	5	5	5	5	5	5
217	KP	0	2	2	0	2	0	0	6	3	56	0	1	0	2000000	1	4	3	1	0	0	1	1	34	TRUE	FALSE	FALSE	FALSE	FALSE	FALSE		0	0	1	1	0	1	0	5	1	1	5	5	5	5	5	5	5	5
218	KP	0	0	0	0	0	0	0	0		50	1	0			2	2	3	1	0	0	1	1	37	FALSE	FALSE	TRUE	FALSE	FALSE	FALSE		0	0	1	4	0	1	0	1	1	5	5	5	5	5	5	5	5	5
219	NR	0	0	0	0	0	0	0	0		60	1	0			5	2	3	1	0	0	1	1	61	TRUE	FALSE	FALSE	FALSE	FALSE	FALSE		0	0	1	4	0	1	0	5	5	5	5	5	5	5	5	5	5	5
220	KP	2	3	3	3	3	3	3	20	3	66	0	0	1		1	4	2	1	0	0	1	1	38	FALSE	FALSE	TRUE	FALSE	FALSE	FALSE		0	0	1	1	0	1	0	5	5	3	5	5	5	5	5	5	5	5
221	KP	3	3	3	0	3	0	0	12	4	50	0	0			1	2	1	1	0	0	1	1	30	TRUE	FALSE	FALSE	TRUE	FALSE	FALSE		0	0	1	1	0	1	0	1	3	3	1	5	5	5	3	5	5	5
222	NR	0	0	0	0	0	0	0	0		52	0	1	0	370000	2	1	1	1	0	102	2	1	39	FALSE	FALSE	TRUE	FALSE	FALSE	FALSE		1	1	1	1	0	1	0	5	5	5	5	5	5	5	5	5	5	5
223	KP	2	2	0	1	0	2	3	10	3	50	0	1	0	1200000	1	2	1	1	0	20	1	1	38	FALSE	FALSE	TRUE	FALSE	FALSE	FALSE		0	0	1	4	0	1	1	1	1	1	5	1	1	5	1	1	1	1
224	KP	0	0	0	0	0	0	0	0		53	0	1	0	700000	1	2	1	0	0	0	1	1	38	TRUE	FALSE	FALSE	FALSE	FALSE	FALSE		0	0	1	4	0	2	0	5	5	5	5	5	5	5	5	5	5	5
225	KP	0	0	0	0	0	0	0	0		50	0	1	0	400000	1	3	1	1	0	55	1	1	38	FALSE	FALSE	TRUE	FALSE	FALSE	FALSE		0	0	1	1	0	2	0	5	5	5	5	5	5	5	5	5	5	5
226	KP	2	2	2	2	2	2	2	14	4	53	0	1	1	300000	5	3	3	0	0	0	1	2	31	FALSE	FALSE	TRUE	FALSE	FALSE	FALSE		0	0	1	4	0	1	0	5	5	5	5	5	5	5	5	5	5	5
227	NR	0	0	0	0	0	0	0	0		60	0	0			1	2	1	1	0	0	1	1	38	FALSE	FALSE	TRUE	FALSE	FALSE	FALSE		0	0	1	1	0	1	0	5	5	5	5	5	5	5	5	5	5	5
228	NR	0	0	0	0	0	0	0	0		50	1	1	0	300000	4	1	3	1	0	0	1	2	38	FALSE	FALSE	TRUE	FALSE	FALSE	FALSE		0	0	1	2	0	1	0	5	5	5	5	5	5	5	5	5	5	5
229	KP	1	0	1	0	0	0	0	2	2	55	0	1	1	180000	3	2	3	0	0	30	1	1	22	FALSE	FALSE	TRUE	FALSE	FALSE	FALSE		1	0	1	4	0	1	0	5	5	5	5	1	3	5	5	5	5	5
230	KP	0	0	0	0	0	0	0	0		60	1	0			3	1	4	1	0	50	1	1	15	FALSE	FALSE	TRUE	FALSE	FALSE	FALSE		1	0	1	4	0	1	0	5	5	5	5	5	5	5	5	5	5	5
231	KP	0	0	0	0	0	0	0	0		53	1	0			5	3	4	1	0	883	1	1	35	FALSE	FALSE	TRUE	FALSE	FALSE	FALSE		0	0	1	4	0	1	0	5	1	1	5	5	5	5	5	5	5	5
232	NE	0	0	0	0	0	0	0	0		51	1	1	1	500000	5	2	2	0	0	0	1	1	36	FALSE	FALSE	TRUE	FALSE	FALSE	FALSE		0	0	1	4	0	1	0	5	3	5	5	5	5	5	5	5	5	5
233	KP	2	2	2	0	0	2	2	10	3	54	1	0			1	2	4	1	1	0	1	2	12	TRUE	FALSE	FALSE	TRUE	FALSE	FALSE		0	0	1	4	0	1	1	1	1	1	5	5	5	3	1	1	1	5
234	NR	1	0	0	0	0	0	1	2	1	57	1	1	1	300000	2	1	2	1	0	0	1	1	36	FALSE	FALSE	TRUE	FALSE	FALSE	FALSE		0	0	1	2	1	2	1	5	1	5	5	5	5	5	5	5	5	5
235	NE	0	0	0	0	0	0	0	0		70	0	0			5	3	2	0	0	0	1	1	180	FALSE	FALSE	FALSE	FALSE	FALSE	FALSE		1	0	1	4	0	1	0	5	1	1	5	5	5	5	5	5	5	5
236	NE	0	0	0	0	0	0	0	0		60	0	1	0	300000	1	3	1	1	0	0	2	1	4	FALSE	FALSE	TRUE	FALSE	FALSE	FALSE		1	1	1	1	0	3	1	5	5	5	5	5	5	5	5	5	5	5
237	KP	0	0	0	0	0	0	0	0		58	1	1	1	150000	5	1	3	1	0	0	1	1	19	FALSE	FALSE	TRUE	FALSE	FALSE	FALSE		0	0	1	2	0	1	0	5	5	5	5	5	5	5	5	5	5	5
238	NE	0	0	0	0	0	0	0	0		50	1	0			5	1	3	1	0	20	1	1	39	FALSE	FALSE	TRUE	FALSE	FALSE	FALSE		0	0	1	2	0	1	0	5	1	1	1	5	5	5	5	5	5	5
239	NR	0	0	0	0	0	0	0	0		55	0	1	1	100000	2	2	3	1	0	0	1	1	40	FALSE	FALSE	TRUE	FALSE	FALSE	FALSE		0	0	1	1	0	1	0	5	5	5	5	5	5	5	5	5	5	5
240	KP	3	3	3	3	3	3	3	21	4	69	0	0			3	3	3	1	0	0	1	1	39	FALSE	FALSE	TRUE	FALSE	FALSE	FALSE		0	0	1	4	0	1	1	1	1	1	1	5	5	1	1	1	5	1
241	KP	0	0	0	0	0	0	0	0		56	1	0			5	2	4	1	1	1435	4	1	28	FALSE	FALSE	FALSE	FALSE	FALSE	TRUE	Kaposi's sarcoma	0	0	1	4	0	1	0	3	1	1	5	5	5	5	5	5	5	5
242	KP	0	0	0	0	0	0	0	0		62	1	0			5	2	4	1	0	0	1	1	39	TRUE	FALSE	FALSE	FALSE	FALSE	FALSE		0	0	1	2	0	1	1	3	1	5	5	5	5	5	5	5	5	5
243	KP	1	1	1	1	0	0	0	4	1	53	0	0			1	1	1	0	0	0	1	1	39	FALSE	FALSE	TRUE	FALSE	FALSE	FALSE		0	0	1	4	0	1	0	5	5	5	5	5	5	5	5	5	5	5
244	KP	3	3	3	0	3	3	3	18	4	62	0	0			4	4	1	1	0	0	1	1	39	FALSE	FALSE	TRUE	FALSE	FALSE	FALSE		0	1	1	4	0	1	0	1	1	1	1	1	1	1	1	1	1	1
245	NR	3	3	3	3	0	3	3	18	3	54	0	0			3	2	2	1	1	0	1	3	16	FALSE	FALSE	TRUE	FALSE	FALSE	FALSE		1	0	1	4	1	1	1	1	1	1	1	1	1	1	5	1	1	5
246	NE	3	0	1	0	0	0	0	4	2	58	0	0			1	3	3	1	0	0	1	1	36	TRUE	FALSE	FALSE	FALSE	FALSE	FALSE		1	0	1	1	0	1	1	5	5	3	5	5	5	5	5	5	5	5
247	NR	0	0	0	0	0	0	0	0		63	0	1	1	800000	1	4	2	1	0	0	1	1	36	FALSE	FALSE	TRUE	FALSE	FALSE	FALSE		0	1	1	1	0	1	0	5	3	3	5	5	5	5	5	5	5	5
248	KP	1	1	0	0	0	0	0	2	2	75	1	0			5	1	2	1	0	0	1	1	34	TRUE	FALSE	FALSE	FALSE	FALSE	FALSE		1	0	1	2	0	1	0	3	1	1	1	5	5	5	5	5	5	5
249	NR	0	0	0	0	0	2	0	2	2	58	1	0			3	1	1	1	0	0	1	1	39	FALSE	FALSE	FALSE	TRUE	FALSE	FALSE		0	0	1	4	0	1	0	5	5	5	5	5	5	5	5	5	5	5
250	NR	0	2	0	0	0	0	0	2	2	62	0	1	0	300000	2	3	3	1	0	0	1	2	36	FALSE	FALSE	TRUE	FALSE	FALSE	FALSE		0	0	1	4	1	3	0	5	5	5	5	5	5	5	5	5	5	5
251	NR	0	2	0	0	0	0	0	2	1	50	1	1	1	300000	3	2	2	1	0	0	1	1	36	FALSE	FALSE	TRUE	FALSE	FALSE	FALSE		1	0	1	2	0	1	1	5	5	5	2	5	5	5	5	5	5	5
252	NR	0	0	0	0	1	0	0	1	2	70	1	1	1	100000	3	2	2	1	0	0	1	1	36	TRUE	FALSE	FALSE	FALSE	FALSE	FALSE		0	1	1	4	0	1	0	5	5	5	5	5	5	5	5	5	5	5
253	KP	3	1	0	0	2	2	2	10	2	51	1	0			3	3	1	1	0	0	1	3	1	FALSE	FALSE	TRUE	FALSE	FALSE	FALSE		0	0	1	4	0	2	0	5	5	1	1	1	1	1	1	1	5	5
254	NR	0	0	0	0	0	0	1	1	1	68	0	1	1	1000000	1	3	3	1	0	59300	1	1	37	FALSE	FALSE	TRUE	FALSE	FALSE	FALSE		1	0	1	1	0	1	0	1	5	1	5	5	5	5	5	5	5	5
255	NR	3	3	3	2	3	3	3	20	4	67	1	0			3	1	1	0	0	0	1	1	14	TRUE	FALSE	FALSE	TRUE	FALSE	FALSE		0	0	1	4	1	1	0	1	1	1	1	1	5	1	1	1	5	5
256	NR	0	0	0	0	0	0	0	0		57	0	1	0	400000	3	1	2	0	1	0	3	1	40	FALSE	FALSE	TRUE	FALSE	FALSE	FALSE		0	0	1	4	0	1	0	5	5	5	5	5	5	5	5	5	5	5
257	NE	1	0	2	0	0	0	0	3	2	60	1	0			5	3	1	1	0	0	1	1	38	TRUE	FALSE	FALSE	FALSE	FALSE	FALSE		0	0	1	4	0	1	0	5	3	5	5	5	5	5	3	5	5	5
258	NE	3	0	0	0	3	0	0	6	2	69	0	1	1	600000	1	3	3	1	0	0	1	1	216	FALSE	FALSE	FALSE	FALSE	FALSE	TRUE	Breast cancer	0	0	1	2	0	1	0	5	5	5	5	5	5	5	5	5	5	5
259	NE	0	0	0	0	0	1	0	1	2	56	0	1	0	700000	1	3	3	1	0	0	1	1	38	FALSE	FALSE	TRUE	FALSE	FALSE	FALSE		1	0	1	1	0	1	0	5	5	5	5	5	5	5	5	5	5	5
260	NE	0	0	0	0	0	0	0	0		51	1	1	0	500000	1	3	2	1	0	85	1	1	192	FALSE	FALSE	TRUE	FALSE	FALSE	FALSE		1	0	1	1	0	1	0	5	5	5	5	5	5	5	5	5	5	5
261	MA	3	2	3	2	3	2	2	17	3	59	1	0			1	2	3	1	0	0	2	2	36	FALSE	FALSE	TRUE	FALSE	FALSE	FALSE		0	0	1	1	0	1	0	1	1	1	1	1	1	1	1	1	1	1
262	NE	0	0	0	0	0	0	0	0		58	1	0			3	2	1	1	0	0	1	1	32	FALSE	FALSE	TRUE	FALSE	FALSE	FALSE		0	0	1	3	0	3	0	5	1	4	5	5	5	5	5	5	5	5
263	NE	2	2	2	1	2	1	1	11	4	50	0	1	0	900000	1	3	2	0	0	0	1	1	24	FALSE	FALSE	TRUE	FALSE	FALSE	FALSE		0	0	1	4	0	1	0	1	1	3	1	1	5	5	5	5	1	5
264	NE	3	2	2	1	0	3	1	12	3	64	1	0			5	3	4	1	1	728	3	1	3	FALSE	FALSE	TRUE	FALSE	FALSE	FALSE		0	0	1	2	0	1	0	3	1	1	5	4	3	1	1	1	5	3
266	MA	0	1	0	0	0	0	0	1	1	54	0	0			1	3	2	1	0	0	1	1	22	TRUE	FALSE	FALSE	FALSE	FALSE	FALSE		0	0	1	1	0	1	0	1	1	3	5	5	5	5	5	5	5	5
267	MA	1	1	2	2	2	1	1	10	2	58	0	0			1	2	3	0	0	0	1	1	35	TRUE	FALSE	FALSE	FALSE	FALSE	FALSE		0	0	1	2	0	1	1	5	5	1	1	5	2	3	1	1	5	5
268	MA	3	3	0	3	3	3	3	18	4	62	1	0			3	2	2	1	0	0	1	1	38	TRUE	FALSE	FALSE	FALSE	FALSE	FALSE		1	1	1	4	0	1	0	5	5	1	1	5	5	5	5	1	1	1
269	MA	0	0	0	0	0	0	0	0		57	0	0			5	4	2	0	0	0	1	1	46	TRUE	FALSE	FALSE	FALSE	FALSE	FALSE		0	0	1	4	0	1	1	5	5	5	1	1	1	3	3	5	1	1
270	MA	0	0	0	0	0	0	0	0		50	1	1	1	600000	3	1	3	0	0	0	1	1	33	FALSE	FALSE	TRUE	FALSE	FALSE	FALSE		0	0	1	4	0	2	0	1	1	1	1	5	5	5	1	1	5	5
271	MA	2	1	1	0	0	0	0	4	3	60	1	1	1	300000	5	2	2	0	0	0	1	1	13	TRUE	FALSE	FALSE	FALSE	FALSE	FALSE		0	0	1	2	0	1	0	5	1	5	1	5	1	1	1	1	1	1
272	MA	1	0	0	0	0	1	0	2	2	50	1	1	1	500000	3	2	4	0	0	0	1	1	37	TRUE	FALSE	FALSE	FALSE	FALSE	FALSE		0	0	1	4	0	1	0	5	5	5	5	5	5	5	5	5	5	5
273	MA	0	0	0	0	0	0	0	0		55	1	1	1	210000	4	2	2	1	0	0	1	2	36	TRUE	FALSE	FALSE	FALSE	FALSE	FALSE		1	0	1	4	0	1	1	1	1	1	2	1	2	1	1	1	1	5
274	MA	0	0	0	0	0	0	0	0		53	1	0			3	3	4	1	0	0	1	2	36	FALSE	FALSE	FALSE	FALSE	FALSE	FALSE		0	0	1	4	0	1	0	1	1	1	5	5	5	5	1	1	5	5
[truncated: 24 more columns]
